# Supplementary material for: Disability Acceptance as a Key Protective Factor Against Depression: Evidence from Korea’s National PSED (Wave 2)
Source: Medicina (Kaunas). 2026 Feb 2;62(2):301. doi: 10.3390/medicina62020301 (PMC12942481; doi:10.3390/medicina62020301)
Supplement: Supplementary file 1 [file medicina-62-00301-s001.zip]

Archive with 1 entries (1 files):
- medicina-4074668-supplementary.pdf
